# Supplementary material for: Reconstructing the transmission dynamics of rubella in Japan, 2012-2013
Source: PLoS One. 2018 Oct 17;13(10):e0205889. doi: 10.1371/journal.pone.0205889 (PMC6192647; doi:10.1371/journal.pone.0205889)
Supplement: S1 Table — (XLSX) [file pone.0205889.s008.xlsx]

## Sheet: Sheet1
S1 Table. Epidemic data of rubella from 2012-13, Japan
Year	Week	Cases
2012	1	2
2012	2	1
2012	3	7
2012	4	2
2012	5	5
2012	6	2
2012	7	5
2012	8	3
2012	9	5
2012	10	15
2012	11	8
2012	12	1
2012	13	11
2012	14	6
2012	15	4
2012	16	6
2012	17	9
2012	18	3
2012	19	10
2012	20	24
2012	21	10
2012	22	35
2012	23	50
2012	24	53
2012	25	45
2012	26	44
2012	27	75
2012	28	60
2012	29	50
2012	30	108
2012	31	82
2012	32	66
2012	33	88
2012	34	73
2012	35	65
2012	36	72
2012	37	54
2012	38	50
2012	39	52
2012	40	42
2012	41	30
2012	42	35
2012	43	20
2012	44	17
2012	45	33
2012	46	30
2012	47	43
2012	48	34
2012	49	47
2012	50	25
2012	51	51
2012	52	46
2013	1	14
2013	2	59
2013	3	44
2013	4	76
2013	5	59
2013	6	138
2013	7	147
2013	8	219
2013	9	199
2013	10	241
2013	11	286
2013	12	292
2013	13	375
2013	14	460
2013	15	495
2013	16	534
2013	17	526
2013	18	366
2013	19	587
2013	20	571
2013	21	673
2013	22	682
2013	23	517
2013	24	550
2013	25	504
2013	26	359
2013	27	363
2013	28	290
2013	29	184
2013	30	154
2013	31	125
2013	32	105
2013	33	61
2013	34	68
2013	35	55
2013	36	37
2013	37	37
2013	38	28
2013	39	19
2013	40	25
2013	41	17
2013	42	20
2013	43	14
2013	44	16
2013	45	10
2013	46	12
2013	47	6
2013	48	7
2013	49	8
2013	50	15
2013	51	15
2013	52	13
